# Supplementary material for: CellVisioner: A Generalizable Cell Virtual Staining Toolbox based on Few-Shot Transfer Learning for Mechanobiological Analysis
Source: Research (Wash D C). 2023 Dec 5;6:0285. doi: 10.34133/research.0285 (PMC10907024; doi:10.34133/research.0285)
Supplement: Supplementary 1 — Figs. S1 to S6 Tables S1 to S6 Sections S1 to S7 [file research.0285.f1.zip]

Archive with 3 entries (3 files):
- APowerfulVirtualStainingToolbox-SI-Research-Markedup.docx
- Supplementary Video1-Living Cell.mp4
- Supplementary Video2-Web Demonstration.mp4
